# Supplementary material for: Comprehending the cuproptosis and cancer-immunity cycle network: delving into the immune landscape and its predictive role in breast cancer immunotherapy responses and clinical endpoints
Source: Front Immunol. 2024 Jan 19;15:1344023. doi: 10.3389/fimmu.2024.1344023 (PMC10834629; doi:10.3389/fimmu.2024.1344023)
Supplement: Supplementary file 1 [file Table_1.xlsx]

## Sheet: uniCox
id	coef
CXCL13	-0.0751075
HSPA9	0.373066
MICB	-0.143752
HSPA2	-0.20417
